# Supplementary material for: Metabolic and RNA sequencing analysis of cauliflower curds with different types of pigmentation
Source: AoB Plants. 2022 Feb 5;14(2):plac001. doi: 10.1093/aobpla/plac001 (PMC8994856; doi:10.1093/aobpla/plac001)
Supplement: plac001_suppl_Supplementary_Table_S4 [file plac001_suppl_supplementary_table_s4.xlsx]

## Sheet: Sheet1
Table S4. Raw data of metabolic analysis of anthocyanin (Table 1)
Compounds	Molecular Weight (Da)	Ionization model	Light-purple-1	Light--purple-2	Light--purple-3	Light-orange-1	Light-orange-2	Light-orange-3	Purple-1	Purple-2	Purple-3	White-1	White-2	White-3
Peonidin O-hexoside	463.123	Protonated	89144	82539	65117	9	9	9	127400	141060	105420	9	9	9
Cyanidin O-syringic acid	466.1	[M-H]-	140570	79377	77510	428050	250930	431200	520960	1088100	492210	128510	99128	18272
Cyanidin 3-O-glucoside (Kuromanin)	448.3	[M-H]-	137690	139500	166050	4467.5	30610	37730	148750	153430	124890	89400	57539	54442
Delphinidin	303.24	Protonated	854020	819730	642210	5740.7	23234	74640	673330	834690	949060	55893	24218	50489
Delphinidin 3-O-glucoside (Mirtillin)	465.1	Protonated	43124000	48112000	51687000	1114900	1475500	4712500	50507000	48027000	45310000	4589600	3016700	4112000
Petunidin 3-O-glucoside	479	Protonated	5407900	7339000	4332500	78870	89559	125640	33171000	38752000	11658000	118400	66315	86540
Pelargonidin 3-O-beta-D-glucoside（Callistephin chloride)	433.1	Protonated	661210	761550	744320	210290	195580	233070	1274300	576230	981690	1492800	1834400	1023800
Cyanidin	287.24	Protonated	463240	370910	499820	7873.8	104580	102820	913850	486170	849570	60291	63688	373720
Cyanidin 3-O-galactoside	448.101	[M]+	25103000	25814000	39696000	1015300	1171800	4203600	47551000	44636000	40839000	6256200	4256700	3808500
Peonidin 3-O-glucoside chloride	498.093	[M-Cl]+	84787	86350	49560	9	9	9	111020	119100	81294	9	9	9
